# Supplementary material for: Investigation of a Limited but Explosive COVID-19 Outbreak in a German Secondary School
Source: Viruses. 2022 Jan 4;14(1):87. doi: 10.3390/v14010087 (PMC8780098; doi:10.3390/v14010087)
Supplement: Supplementary file 1 [file viruses-14-00087-s001.zip]

Archive with 2 entries (2 files):
- gisaid_acknowledgement.pdf
- supplement_figure_1.pdf
